# Supplementary material for: A global perspective on coal-fired power plants and burden of lung cancer
Source: Environ Health. 2019 Jan 28;18:9. doi: 10.1186/s12940-019-0448-8 (PMC6350330; doi:10.1186/s12940-019-0448-8)
Supplement: Supplementary file 3 — Table S2. Estimated population attributable factors (2015, 2025) and standardized attributable cases (2015) among males and females of studied countries. (XLSX 40 kb) [file 12940_2019_448_MOESM3_ESM.xlsx]

## Sheet: Sheet2
Supplementary table 4. National cancer incidence of lung, colorectum, population, smoking prevalence by gender and coal capacity in 2000, 2005, 2010, and 2015
Country	year	Lung cancer incidence (female)	Lung cancer incidence (male)	Colorectal cancer incidence (female)	Colorectal cancer incidence (male)	Female population	Male population	Smoking prevalence (female)	Smoking prevalence (male)	coal capacity
Albania	2000	12.1864	49.2028	6.95766	8.41908	1528046	1560981	3.1	38.1	12
Argenti.	2000	10.8195	46.5019	20.2826	33.5156	18926129	18131323	21.2	27.9	350
Australia	2000	23.4453	53.6061	48.2588	68.5871	9597994	9555006	20.5	23.8	26011.2
Austria	2000	18.3483	57.276	35.5508	58.7821	4123171	3888395	28.4	36.6	1789.6
Belgium	2000	17.0832	87.6556	37.5116	58.4368	5231510	5019740	25.4	33.2	1628.2
Bangladesh	2000	9.22037	25.9542	7.35562	9.62322	64436550	67144693	1.9	45.2	.
Bulgaria	2000	8.67205	51.1352	26.2277	38.0485	4188492	3981680	29.8	46.5	3993.2
Bosnia and Herzegovi.	2000	12.7684	73.9116	17.3766	24.801	1917111	1849595	28.4	45.3	1749.94
Brazil	2000	11.5269	28.8522	16.8007	18.8299	88664346	86623241	13.5	20.4	1423.75
Botswa.	2000	9.46493	42.5565	9.61738	11.0907	876336	852004	6.2	22.8	158
Ca.da	2000	38.8449	65.8106	37.7193	57.346	15527833	15241867	20.6	23.9	16789.7
Chile	2000	9.84126	23.4589	15.165	16.721	7716709	7546045	32.9	37.1	2124.69
Chi.	2000	23.4877	57.4167	14.8727	20.1843	614199718	648445282	3.4	49.5	230367
Colombia	2000	10.212	21.8998	16.2412	14.8607	20423033	19980925	7.1	18.1	1119.2
Czech Republic	2000	17.6861	82.3739	43.0805	81.2472	5266297	4988766	20.2	31.5	9935.78
Germany	2000	18.8703	68.6365	41.7914	63.3292	42178635	40032873	24.9	31.7	52733.8
Denmark	2000	42.6114	66.4206	43.6428	57.9548	2697501	2642115	30.2	32.2	4358
Dominican Republic	2000	9.06624	16.6683	10.4162	10.0692	4271358	4291264	11.5	17.5	305
Spain	2000	7.27245	69.5627	30.8739	55.2304	20655427	19912437	26	38.2	11765
Finland	2000	13.9012	54.2662	26.7782	36.4234	2649364	2526845	19.7	26.5	2771.38
France	2000	11.1915	64.3012	32.4448	55.9333	31049274	29863224	31.1	37.2	9007.51
United Kingdom	2000	33.7279	66.9428	34.6789	53.763	30198618	28693896	28.2	29.8	31730.6
Greece	2000	12.4641	73.8901	21.8482	28.7837	5433618	5372190	32.1	50.6	4866.5
Guatemala	2000	6.13293	10.6857	7.3285	6.36623	5934006	5716737	2.6	14.3	139
Honduras	2000	5.94397	11.0625	9.20888	6.03841	3280384	3243899	2.9	23.4	.
Croatia	2000	17.0151	94.626	35.6521	61.2613	2295252	2130748	23	33.4	335
Hungary	2000	28.4866	101.949	40.2918	73.0079	5353114	4857857	26.8	38.5	1395.3
Indonesia	2000	3.81707	14.6044	9.97598	7.57177	105672082	105868347	2.3	56.1	8544.43
India	2000	3.35788	10.0652	6.42573	6.14064	507537346	545513566	2.9	30.6	64680.7
Ireland	2000	27.7944	57.6453	37.342	61.6401	1912608	1892566	26	28.7	915
Israel	2000	14.0927	40.8146	34.734	44.663	3189814	3099186	20.7	29.5	4350
Italy	2000	15.436	73.7796	38.161	60.7831	29314804	27627304	20.5	29.7	10278.4
Japan	2000	17.5136	59.5761	39.0935	70.7852	64552735	62290265	13.9	48.8	30701
Kazakhstan	2000	10.2417	69.4022	17.2878	24.0205	7723769	7159857	8.3	30.6	11471.5
Kenya	2000	3.61842	5.14347	7.48904	6.08732	15831345	15619138	2.2	23.1	.
Cambodia	2000	10.9721	34.8566	13.1121	11.0422	6246282	5906072	5.4	49	.
Lao PDR	2000	12.6704	35.3753	12.5967	9.88715	2672357	2656947	12.6	58.2	.
Sri Lanka	2000	3.07735	9.81216	5.43916	5.322	9350250	9304750	1.5	24.1	.
Morocco	2000	3.13635	28.2274	8.12237	8.71051	14555639	14293982	0.7	27.9	1535
Moldova	2000	6.75558	39.5483	15.2745	23.8513	1897570	1742022	4.5	36.8	1610
Madagascar	2000	2.84484	5.96852	9.34345	9.46517	7916321	7850485	5.8	36	.
Mexico	2000	6.81766	18.3255	10.7504	10.7449	51213051	50506622	6.8	20.8	4700
Macedonia, FYR	2000	9.93343	60.7426	19.16	29.2735	1015479	1019340	27	47.7	824
Myanmar	2000	5.31652	50.2076	12.0032	11.2393	23575668	22519794	7.5	37.8	.
Montenegro	2000	19.3692	83.9808	17.2235	25.0209	306148	298802	20.4	36.7	225
Mongolia	2000	14.816	56.3141	8.06751	9.97408	1201825	1195611	5.5	42.2	908
Mauritius	2000	6.15594	22.4243	11.736	16.8565	598324	588549	2.6	33.8	70
Malaysia	2000	14.5878	36.2214	18.1101	20.3101	11373102	11812506	2	39.7	1700
.mibia	2000	3.38435	8.97258	6.05923	5.91865	970746	928511	12	28	120
Niger	2000	3.57596	7.77085	4.12804	3.81675	5718334	5634639	2.3	8.3	37.6
Netherlands	2000	27.0175	88.0556	46.0988	65.5015	8037107	7888406	25.6	29.1	4309
Norway	2000	26.094	50.6336	47.515	60.7757	2266121	2224846	28.4	28.9	8
New Zealand	2000	27.2915	50.2851	54.6532	70.7223	1964351	1893349	25.3	25.1	520.67
Pakistan	2000	4.38072	29.5141	7.68038	8.42201	67052144	71471141	6.2	34.5	120
Pa.ma	2000	6.86368	19.0946	16.1846	17.1257	1503316	1527031	3.7	15	.
Peru	2000	8.83903	15.1579	17.256	11.3404	12964040	12950839	5.4	16.9	139.7
Philippines	2000	11.5076	40.3492	11.0899	16.0981	38711182	39280387	9.9	46.7	4073.25
Poland	2000	17.8143	88.1629	25.0284	39.3213	19685018	18573611	24.9	38.8	30299.8
Korea, Dem. People’s Rep.	2000	46.5728	97.0194	9.81833	13.1591	11751348	11177727	2.8	46.5	2965
Portugal	2000	7.78907	41.9973	30.8485	51.3957	5324523	4965375	12.4	33.8	1928
Romania	2000	9.4717	53.433	21.9523	28.929	11463790	10979181	15.9	39.3	7459
Russian Federation	2000	8.11116	76.9545	27.9581	42.6902	77993457	68603100	15.6	50.5	46385.7
Senegal	2000	3.31472	10.2738	5.29445	6.05443	5019559	4864493	1.7	19.5	20
Serbia	2000	16.1574	71.3616	24.2909	45.6792	3827725	3688621	25.9	38.8	4398.8
Slovak Republic	2000	11.2075	79.212	37.7067	73.5457	2772140	2616580	15.3	34.3	1563.4
Slovenia	2000	15.4409	76.0693	35.6952	61.8269	1017948	970977	21.1	27.7	673.6
Sweden	2000	20.1466	30.2644	37.6548	49.7306	4484561	4387548	21.8	16.3	299.3
Syrian Arab Republic	2000	4.87558	12.3995	5.32392	5.42618	8109037	8301811	6.4	28.7	.
Thailand	2000	20.8598	37.8604	13.901	16.1654	31862217	31095804	2.8	42.9	3616.06
Tajikistan	2000	4.21751	10.7927	5.39132	6.5556	3102545	3113660	2.8	32	.
Turkey	2000	8.46589	67.7575	9.63402	20.6835	32096108	31144013	14.9	44	7065.85
Tanzania	2000	3.09165	7.03624	7.87007	9.25567	17263719	16914323	2.1	23.4	16.5
Ukraine	2000	8.58313	73.1656	26.6517	39.519	26285392	22890456	13.7	53.2	24244
United States	2000	48.4551	81.9987	43.7048	62.033	143190463	138971948	18.8	21.7	322174
Uzbekistan	2000	5.72988	19.8888	6.98485	7.73123	12392126	12258274	1.3	21.9	2500
Viet.m	2000	25.4971	63.1415	16.0458	16.3825	39387272	38243628	2.9	51.6	814.5
South Africa	2000	10.9351	39.72	10.8805	15.7423	22864512	22032344	8.8	32.6	37743.8
Zambia	2000	2.91273	5.80295	10.4192	12.2672	5323084	5208137	4.3	23.2	.
Zimbabwe	2000	6.97439	15.1929	9.43935	11.1016	6215453	6006798	3.5	24	1020
Albania	2005	11.4225	46.6501	8.21352	10.3668	1501423	1510064	2.9	34.2	12
Argenti.	2005	11.7407	42.3551	20.9643	35.4702	19996580	19148908	20.4	27.6	350
Australia	2005	25.7481	50.0226	47.0537	66.3057	10216231	10178569	17.8	21.5	27448.2
Austria	2005	20.9323	53.3037	32.2514	54.6772	4228324	3999505	29.9	36.4	1735.6
Belgium	2005	20.919	80.9299	36.83	58.391	5337874	5140743	24	29.7	1074.7
Bangladesh	2005	6.54627	27.0144	6.21692	9.02582	70379646	73051455	2.2	46.5	.
Bulgaria	2005	9.77672	57.732	28.4608	44.9414	3931994	3726978	35.9	49.4	3926
Bosnia and Herzegovi.	2005	13.3516	71.1854	19.6266	32.4797	1923738	1857792	25.9	42.6	1749.94
Brazil	2005	11.9502	26.8059	17.6737	20.0088	94692609	92224752	12.3	19.2	1423.75
Botswa.	2005	9.47826	34.2893	9.84411	12.2889	939822	916030	6.1	22	158
Ca.da	2005	42.3707	62.4449	36.8969	57.4715	16293676	16018324	15	18.7	16365.7
Chile	2005	10.5852	22.6707	16.1865	19.3955	8159811	7987253	26.9	31.7	2124.69
Chi.	2005	26.0554	65.126	16.2719	23.4766	633381243	670338757	2.3	45	352714
Colombia	2005	10.4077	21.0296	16.9833	15.6215	21909656	21375978	6.5	17.3	1119.2
Czech Republic	2005	19.7824	75.1349	41.0114	79.0805	5237556	4973660	22.3	31.2	10038.3
Germany	2005	21.1597	60.8421	39.076	60.957	42171170	40298252	22.8	29.4	50360.2
Denmark	2005	47.508	64.7371	45.0651	61.3291	2735229	2684203	23.9	27.9	3668
Dominican Republic	2005	8.44444	15.2441	10.7592	10.7217	4617728	4619838	9.9	15.2	305
Spain	2005	9.26257	68.661	31.6002	60.2142	22122529	21530626	26.1	32.6	11384
Finland	2005	14.8881	48.5258	26.3336	37.7844	2678373	2567723	18.8	24.2	2771.38
France	2005	14.4063	62.3831	31.8819	54.3721	32184930	30994426	27.4	33.6	6530.91
United Kingdom	2005	35.8722	60.3602	34.2092	52.9336	30830649	29570557	24.6	26.5	26108.6
Greece	2005	13.327	72.3859	22.7638	32.0323	5546900	5440414	35.2	48.5	5196.5
Guatemala	2005	5.98305	10.3139	7.78235	7.22469	6673511	6422517	2.2	12.3	139
Honduras	2005	6.37445	11.657	9.56587	6.58951	3703204	3670226	2.4	21.7	.
Croatia	2005	18.8088	88.0239	36.8582	66.1823	2302805	2139195	23.4	35.4	335
Hungary	2005	33.1853	100.884	40.6023	79.2165	5300472	4786593	29.3	37.6	1184.3
Indonesia	2005	3.79382	14.0589	9.43489	7.82868	112891716	113821014	3.9	54.7	8654.03
India	2005	3.56028	10.1922	6.28305	6.21774	551056671	593062003	3.3	28	73537.1
Ireland	2005	31.0349	52.4073	37.4878	62.0138	2082083	2077831	23.1	23.9	915
Israel	2005	14.5048	40.0243	31.2796	42.0343	3511390	3418710	15.4	27.5	4900
Italy	2005	16.2935	65.7486	38.1926	61.5124	29765643	28203841	20	28.7	9980.4
Japan	2005	17.4888	60.7688	39.03	70.2322	65158293	62614707	13.5	42.4	39769.9
Kazakhstan	2005	9.52364	65.4194	18.4073	26.4499	7849892	7297137	6.6	37.4	11557.5
Kenya	2005	3.54028	4.78608	6.82178	6.84039	18138664	17909624	1.6	21.7	.
Cambodia	2005	10.4953	35.4309	12.2066	11.0789	6829733	6440468	4.5	46.5	.
Lao PDR	2005	11.7701	34.8659	11.9022	10.0585	2900066	2853960	12.2	54.8	.
Sri Lanka	2005	3.17124	11.2472	5.66268	5.91659	9822457	9550543	1	22.9	.
Morocco	2005	3.18055	26.2069	8.38202	9.09519	15445754	15075316	0.7	27.1	1885
Moldova	2005	7.03434	42.8448	17.1065	28.484	1873351	1721836	4.7	37.4	1610
Madagascar	2005	2.85068	5.86974	9.2706	9.74793	9206230	9130494	3.7	32.3	.
Mexico	2005	6.50217	16.9809	12.6331	12.5811	54526575	53945653	5.2	16.9	4700
Macedonia, FYR	2005	10.7894	65.6429	21.2102	34.6117	1030508	1029764	26.5	47	824
Myanmar	2005	5.57809	50.443	11.7958	11.6916	24800752	23681862	8.1	33.5	.
Montenegro	2005	19.8161	80.3284	18.0854	26.8367	312424	301837	20.5	36.1	225
Mongolia	2005	12.7944	55.7128	8.03721	10.7081	1269516	1256930	5.7	43.7	908
Mauritius	2005	6.79704	22.7311	13.5642	20.6031	619540	608714	2.7	31.2	105
Malaysia	2005	15.106	35.3541	20.7054	23.2592	12510515	13148878	1.8	37.6	3910
.mibia	2005	3.20053	8.58559	6.52132	7.20076	1044649	987547	10.2	24.8	120
Niger	2005	3.66115	8.28009	4.24753	4.06455	6833661	6784788	2.1	8.1	37.6
Netherlands	2005	35.1846	79.8457	48.2978	68.8179	8227240	8092628	22.8	25.7	4309
Norway	2005	30.4182	49.8589	48.2746	61.2936	2329544	2293747	22.6	22.7	8
New Zealand	2005	29.2874	45.7374	52.4548	66.5118	2108864	2025036	21.2	22.4	520.67
Pakistan	2005	4.22492	28.7891	7.74381	8.93813	74577796	79331871	5.9	32.4	120
Pa.ma	2005	6.92458	17.8678	16.8504	17.6527	1654463	1676002	3.3	13.3	.
Peru	2005	8.42435	12.607	18.6929	11.5511	13814104	13796306	5.3	17.6	139.7
Philippines	2005	11.6191	40.2449	12.6119	18.3456	42912666	43361571	8.4	41.5	4013.25
Poland	2005	18.9748	82.4338	24.9068	41.9705	19686876	18478569	28.5	33.8	30779.3
Korea, Dem. People’s Rep.	2005	44.2698	96.1077	9.81713	13.1499	12233823	11670344	2.6	46.2	2965
Portugal	2005	8.91992	43.6502	31.6463	56.1983	5423368	5079962	15.2	32.7	1878
Romania	2005	10.5111	57.1122	24.7196	34.5122	10928084	10391601	17.6	35	7059
Russian Federation	2005	8.12668	71.9153	30.2194	45.7363	76730155	66788368	16.2	48.4	46857.7
Senegal	2005	3.43055	10.2426	5.57099	6.14354	5733499	5517767	1.5	17.1	20
Serbia	2005	19.6453	75.8885	25.6296	51.174	3803197	3637572	24.7	36.7	4398.8
Slovak Republic	2005	13.0129	73.1169	39.9482	76.8451	2768010	2604797	16.1	31.9	1587
Slovenia	2005	19.1066	73.8373	36.987	65.8462	1023995	976479	20.2	25.2	673.6
Sweden	2005	23.1154	29.8193	38.7772	50.9484	4551972	4477600	16	11.6	299.3
Syrian Arab Republic	2005	4.43205	12.3875	5.33961	5.49346	8960363	9334248	6.4	28.7	.
Thailand	2005	16.9677	38.5536	14.3643	19.3193	33248154	32177316	2.2	37.5	3633.06
Tajikistan	2005	4.60269	10.8205	5.44079	6.91843	3404261	3449915	2.7	30.9	.
Turkey	2005	8.98315	66.4025	11.1356	20.406	34483839	33419567	15.9	45.1	9222.85
Tanzania	2005	3.2197	7.03809	7.40249	9.33121	19969892	19440653	1.9	22.6	16.5
Ukraine	2005	7.66576	67.8708	27.0418	42.4498	25256050	21849100	15.7	53.4	23954
United States	2005	47.8413	73.5441	40.0304	56.7419	149693614	145822985	16.7	20	322287
Uzbekistan	2005	5.03181	17.8348	6.90454	7.75418	13165319	13001681	1.5	20.7	2500
Viet.m	2005	27.8584	65.219	17.1697	17.8187	41814269	40577831	1.8	43.6	1510
South Africa	2005	9.53185	30.9908	11.1016	16.4554	24241788	23364882	8.3	24.5	38456.8
Zambia	2005	2.98056	7.58845	9.90389	14.0206	6085267	5966889	3.5	22.7	.
Zimbabwe	2005	7.89507	15.9053	11.1397	14.381	6625446	6314586	3.2	24.8	1020
Albania	2010	10.0426	44.2602	8.35818	11.0188	1451422	1461599	3.7	37	12
Argenti.	2010	13.0959	39.2928	21.6022	37.3915	21060096	20163793	17.3	25	350
Australia	2010	27.826	48.4767	45.1478	63.0433	11014499	11017251	15.5	18.5	28664.2
Austria	2010	23.7816	51.3378	29.2783	49.2392	4287444	4075960	28.3	36.1	1735.6
Belgium	2010	26.0952	76.5631	36.1101	57.4131	5544815	5350771	26	30.6	814.7
Bangladesh	2010	7.28868	32.8151	7.055	9.76863	75208034	76941068	1.8	44.8	285.65
Bulgaria	2010	10.6848	57.7646	30.3331	50.1169	3794830	3600769	33.4	44.5	3943.2
Bosnia and Herzegovi.	2010	14.6719	69.8463	20.4112	35.7708	1894075	1828009	24.5	40.3	1749.94
Brazil	2010	12.0181	23.5477	18.4503	20.9194	99864354	96931915	11.1	17.1	1575.75
Botswa.	2010	8.53119	30.4542	8.65243	12.3656	1018676	996190	6.2	21.6	158
Ca.da	2010	41.1779	54.0529	34.2735	52.8394	17134047	16871227	12.9	17.4	13965.7
Chile	2010	11.1268	22.309	17.1681	22.2382	8583041	8410313	25.7	31.7	2697.69
Chi.	2010	26.4707	69.7774	17.7751	27.6353	649172215	688532785	2	44.2	663572
Colombia	2010	10.0552	19.0302	18.3048	17.255	23277201	22640896	5.6	17.1	1168.2
Czech Republic	2010	22.1994	68.5513	38.1109	72.8235	5333373	5141037	20.7	28.7	10105
Germany	2010	24.5413	57.6455	36.7974	58.4189	41688042	40088888	22.2	28.5	49899.4
Denmark	2010	48.7268	59.4723	44.6635	60.0458	2794956	2752727	18.9	20.9	2998
Dominican Republic	2010	8.62169	14.7335	11.7905	12.291	4957260	4940725	9.4	14.4	305
Spain	2010	11.2684	65.4336	31.4703	61.7909	23548789	23028108	23.6	29.8	11175.4
Finland	2010	16.633	43.473	26.3922	38.2658	2731215	2632137	15.5	20.5	2735.38
France	2010	17.9041	62.2784	30.5533	51.916	33112230	31915282	27.2	33.9	5800.91
United Kingdom	2010	36.5197	53.2204	32.4556	49.6304	31932131	30834234	20.5	23.3	26108.6
Greece	2010	14.9804	70.4666	23.0804	34.9855	5639279	5482062	35.7	43	5196.5
Guatemala	2010	5.04647	8.8391	8.2201	7.90127	7444182	7186235	2.1	11.7	159
Honduras	2010	6.41148	11.2681	9.83513	7.04115	4111846	4082932	2	20.5	22
Croatia	2010	21.5643	82.1312	38.8793	70.358	2289913	2127868	24.4	37.5	335
Hungary	2010	37.5474	94.722	39.7091	80.9184	5255174	4744849	27.4	33.7	1184.3
Indonesia	2010	3.60504	13.3115	8.86166	8.47206	120245778	122278345	3.8	55.6	12171
India	2010	3.61316	10.3519	6.37986	6.43968	592508750	638471941	3.2	23.2	104248
Ireland	2010	29.0942	48.6379	34.2702	57.7942	2288159	2271996	23.9	24.6	915
Israel	2010	13.7195	36.2556	27.0647	37.1018	3857885	3765715	13.5	26.4	4900
Italy	2010	19.7804	63.2415	38.2818	61.3811	30480264	28797153	21.2	27.5	11599.4
Japan	2010	17.6381	61.0383	38.6615	69.4945	65426397	62643603	11.6	36.4	41867.4
Kazakhstan	2010	8.08941	52.872	18.3595	27.0163	8431925	7889656	6.2	42.9	11589.5
Kenya	2010	3.48341	4.80633	6.64637	7.10534	20796266	20553886	1.3	19.9	.
Cambodia	2010	9.81057	35.6676	11.4533	11.4637	7338386	6970354	4	42.5	10.1
Lao PDR	2010	11.3165	33.7472	11.4078	10.2034	3138887	3107387	11.6	52	.
Sri Lanka	2010	3.42114	11.8072	6.22593	6.53754	10328731	9790269	0.9	23.2	.
Morocco	2010	3.49806	25.6129	8.66014	9.8101	16436824	15972815	0.7	26.8	1885
Moldova	2010	7.50348	43.3924	19.1273	32.2713	1849494	1712551	4.7	36.9	1610
Madagascar	2010	2.84829	5.78397	9.26972	10.0706	10615345	10536295	1.6	26.5	.
Mexico	2010	5.85047	14.2845	14.1999	14.7559	58930624	58388317	4.7	15.2	5465
Macedonia, FYR	2010	12.399	67.8376	22.784	38.2898	1036246	1034493	26.5	46.7	824
Myanmar	2010	5.59749	50.2218	11.8112	12.6867	25677919	24477977	6.8	31	.
Montenegro	2010	20.2284	72.4615	19.2064	26.5997	314208	305220	20.2	34.9	225
Mongolia	2010	12.2904	53.6395	8.05318	10.5855	1366755	1345895	6.1	44.1	908
Mauritius	2010	6.14067	20.9953	14.3671	22.8732	630609	619791	2.7	32.9	195
Malaysia	2010	15.3282	32.9508	22.0388	25.04	13624427	14487862	1.4	37.5	7929
.mibia	2010	3.04556	7.26449	6.44461	7.37651	1120725	1052445	9.8	24.3	120
Niger	2010	3.84767	9.00457	4.20799	4.21453	8215973	8209605	1.6	8.5	37.6
Netherlands	2010	41.083	73.4897	48.7657	70.1592	8364526	8250868	20.2	22.7	4309
Norway	2010	34.4116	49.8231	48.394	62.2873	2445123	2444129	17.2	17.8	8
New Zealand	2010	29.6705	40.3867	47.9987	61.8374	2214443	2136257	17.2	18.5	520.67
Pakistan	2010	3.94195	27.0398	7.55518	9.15611	82873406	87686776	5.5	29	120
Pa.ma	2010	5.96687	16.2542	18.3225	19.6314	1813055	1830167	3.2	13.4	.
Peru	2010	8.60097	12.1413	20.3745	12.194	14697923	14675723	4.7	17.9	139.7
Philippines	2010	11.1308	33.6144	14.4803	20.9429	46416789	47309835	7.9	39.2	4752.25
Poland	2010	21.5263	75.1413	24.6827	44.4613	19649274	18393520	25.2	31.5	31938
Korea, Dem. People’s Rep.	2010	42.016	86.9354	9.63526	13.2692	12575130	12016469	2.6	45.6	3565
Portugal	2010	9.1826	42.1869	30.6267	57.9976	5511012	5062088	16.1	31.7	1878
Romania	2010	12.023	63.2048	28.2897	43.3384	10416650	9830221	19.4	36.2	7026
Russian Federation	2010	8.03949	61.4334	30.2384	46.1224	76601805	66247644	16.7	50.3	47213.7
Senegal	2010	4.01139	11.2475	5.85145	6.26458	6592433	6323796	1.2	14.8	20
Serbia	2010	22.7453	74.4021	24.9923	55.2225	3725389	3566047	23	32.6	4398.8
Slovak Republic	2010	15.9721	72.0065	41.6015	79.3791	2776335	2615093	15.3	29.9	1544
Slovenia	2010	19.9129	62.4164	34.951	64.9885	1035302	1013281	20.9	26.1	643.6
Sweden	2010	23.1931	26.9154	36.6143	49.1288	4706949	4671177	14.3	11.5	299.3
Syrian Arab Republic	2010	5.18444	15.23	5.71268	6.19606	10409556	10609278	6.3	28.5	60
Thailand	2010	16.3735	36.1196	13.3051	18.1246	34271291	32937517	2.1	36.8	5130.46
Tajikistan	2010	4.33865	10.3653	5.08669	6.89113	3790278	3851352	2.6	30.2	.
Turkey	2010	8.70829	64.2847	12.1447	21.095	36762717	35564197	14.1	40.6	12022.9
Tanzania	2010	3.32588	7.38567	7.30863	9.59129	23349002	22749589	1.5	20.6	16.5
Ukraine	2010	7.12887	56.1926	26.2003	41.7091	24698001	21172699	12	46.6	24291
United States	2010	46.0218	66.0467	38.279	54.3527	156551423	152796770	15	17.8	328050
Uzbekistan	2010	4.46449	15.0277	6.76366	7.65032	14356211	14206189	1.6	21.2	2500
Viet.m	2010	27.6762	64.9747	18.321	19.192	44009810	42922690	1.5	40.8	2730
South Africa	2010	9.35721	31.6141	12.0115	18.8162	25947418	25032015	9.1	21.6	38474.3
Zambia	2010	3.02538	8.28145	9.31401	14.6798	6985738	6864295	3.3	23.9	.
Zimbabwe	2010	6.7357	16.6321	10.0787	13.4749	7227111	6859206	2.8	24.7	1020
Albania	2015	9.66811	43.9474	8.17157	11.5094	1426369	1454334	.	.	12
Argenti.	2015	13.6459	37.4589	22.2167	39.2651	22172551	21245214	.	.	470
Australia	2015	28.9325	49.2925	44.7832	62.8464	11932806	11856532	.	.	25979.2
Austria	2015	25.7094	48.9412	29.5079	48.0125	4406789	4226380	.	.	1350.6
Belgium	2015	26.0504	74.182	35.5081	55.7944	5732314	5541882	.	.	524.7
Bangladesh	2015	11.204	44.4218	8.25337	10.8792	79857914	81342972	.	.	285.65
Bulgaria	2015	10.4109	52.7435	30.0797	51.7599	3687600	3490391	.	.	4613.2
Bosnia and Herzegovi.	2015	14.6163	67.4723	20.832	36.7542	1800461	1735500	.	.	1749.94
Brazil	2015	11.9304	22.0375	19.1498	22.0821	104678401	101283707	.	.	3385.75
Botswa.	2015	8.19905	27.6235	9.35415	13.0617	1117556	1091641	.	.	752
Ca.da	2015	41.6182	53.3666	34.5681	52.7393	18066474	17782136	.	.	9074.7
Chile	2015	11.7718	21.1025	17.9019	23.895	8966170	8796511	.	.	4734.69
Chi.	2015	25.9454	69.6689	18.6438	31.3411	664756807	706463193	.	.	889985
Colombia	2015	9.49891	16.5191	18.9614	18.1898	24485165	23743532	.	.	1346.2
Czech Republic	2015	20.9264	57.9153	34.9748	64.7874	5364012	5182047	.	.	9462.84
Germany	2015	25.9148	57.1727	36.9052	58.2957	41510094	40176517	.	.	52715.3
Denmark	2015	45.5843	54.1779	42.7619	58.5638	2857267	2826216	.	.	2543
Dominican Republic	2015	9.05971	14.6345	13.1147	13.9223	5282294	5246100	.	.	305
Spain	2015	11.2508	58.551	30.5481	58.6388	23654934	22792763	.	.	10721.4
Finland	2015	16.6703	38.708	25.2934	36.7686	2782890	2696641	.	.	2735.38
France	2015	17.3372	58.2659	30.0871	50.95	33886563	32737505	.	.	3943.61
United Kingdom	2015	37.0839	53.2112	33.0743	50.6664	33029518	32099343	.	.	20728.6
Greece	2015	15.2192	65.6919	22.4562	34.1482	5492875	5328008	.	.	5126.5
Guatemala	2015	4.77904	8.72649	8.45408	8.47205	8257427	7995002	.	.	332
Honduras	2015	6.29208	11.2293	10.1975	7.56695	4493633	4467196	.	.	22
Croatia	2015	22.578	75.8076	39.6633	69.7703	2178188	2025416	.	.	335
Hungary	2015	34.7126	80.0853	38.3209	78.1344	5164605	4678423	.	.	1184.3
Indonesia	2015	3.46975	12.1546	8.79274	9.30646	128123149	130038964	.	.	26261
India	2015	3.79175	10.626	6.62997	6.96762	630489688	678564292	.	.	194620
Ireland	2015	29.0717	46.0875	34.3721	58.8037	2357254	2319581	.	.	915
Israel	2015	13.9655	34.698	25.9697	36.1863	4224040	4156060	.	.	4900
Italy	2015	20.3129	59.2742	37.7003	59.099	31172015	29558567	.	.	11319.4
Japan	2015	18.0968	56.1739	37.7799	65.7876	65022509	62118491	.	.	43452.4
Kazakhstan	2015	7.60345	44.6681	16.5632	24.8884	9048573	8495553	.	.	12187.5
Kenya	2015	3.59069	4.92602	6.61721	7.44616	23759240	23477019	.	.	.
Cambodia	2015	9.65847	35.673	11.1945	11.9451	7949056	7568579	.	.	400.1
Lao PDR	2015	11.6288	34.0441	11.1139	10.3617	3342381	3321586	.	.	1252
Sri Lanka	2015	3.42306	10.2042	6.51703	7.32509	10865778	10100222	.	.	900
Morocco	2015	3.72951	25.4647	8.90894	10.5004	17582911	17220411	.	.	2585
Moldova	2015	6.71438	37.5357	18.4175	32.4231	1846618	1707490	.	.	1610
Madagascar	2015	2.9628	5.97597	9.31084	10.5042	12152293	12081795	.	.	120
Mexico	2015	5.93472	13.0106	15.7471	16.4162	63213533	62677416	.	.	5465
Macedonia, FYR	2015	11.4952	61.8749	22.6348	38.5366	1039799	1039509	.	.	824
Myanmar	2015	5.86992	51.5245	11.9176	14.1742	26810520	25593149	.	.	8
Montenegro	2015	19.8834	70.612	19.7512	27.9774	315298	306861	.	.	225
Mongolia	2015	11.6909	52.5934	7.64436	10.8798	1502931	1473946	.	.	1026
Mauritius	2015	6.22226	19.9621	14.9957	24.0142	637251	625354	.	.	195
Malaysia	2015	14.3402	33.9103	22.9589	29.4857	14846230	15876925	.	.	9009
.mibia	2015	2.95016	6.77265	6.27621	7.50166	1246824	1178737	.	.	120
Niger	2015	3.63108	8.80655	4.30406	4.36337	9929262	9967703	.	.	37.6
Netherlands	2015	40.9601	68.7915	46.7715	70.4493	8518825	8421098	.	.	6486
Norway	2015	33.0113	45.7058	48.2847	61.8945	2576388	2612219	.	.	8
New Zealand	2015	30.9243	41.9196	49.187	63.9256	2335996	2259704	.	.	520.67
Pakistan	2015	4.13303	27.2465	7.66705	9.78863	92094180	97286333	.	.	120
Pa.ma	2015	6.266	15.6734	21.3922	22.9848	1979028	1990221	.	.	120
Peru	2015	8.41378	11.1183	20.7892	12.3353	15703562	15673109	.	.	139.7
Philippines	2015	11.2337	32.3803	13.9888	21.1478	50478479	51237880	.	.	6054.25
Poland	2015	20.5405	65.0747	23.5164	43.6019	19637331	18349081	.	.	32069
Korea, Dem. People’s Rep.	2015	39.8837	83.2663	9.56291	13.5472	12898959	12344958	.	.	3565
Portugal	2015	8.80844	37.9389	29.5904	56.2817	5450718	4907358	.	.	1878
Romania	2015	12.1458	59.4784	29.4947	45.48	10211906	9603575	.	.	7026
Russian Federation	2015	8.10277	54.8949	30.047	45.2024	77152257	66944613	.	.	50042.7
Senegal	2015	4.4756	12.4651	5.89947	6.4332	7626015	7350979	.	.	50
Serbia	2015	22.4045	67.665	23.3832	55.5085	3627734	3467649	.	.	4398.8
Slovak Republic	2015	16.0917	68.1414	42.1012	78.6931	2787675	2636126	.	.	1544
Slovenia	2015	17.5823	53.0102	32.2944	60.431	1039786	1023745	.	.	1213.6
Sweden	2015	23.2308	24.905	36.2572	48.8955	4901375	4897811	.	.	149.3
Syrian Arab Republic	2015	5.04425	14.1491	5.81248	6.99954	9258761	9476226	.	.	60
Thailand	2015	15.7739	35.5648	13.4662	19.3766	35132152	33525448	.	.	5755.46
Tajikistan	2015	4.23287	9.59571	4.85626	6.52041	4251302	4297349	.	.	100
Turkey	2015	8.86704	59.177	12.8783	23.4338	39768383	38503089	.	.	15293.9
Tanzania	2015	3.57439	7.94582	7.52065	10.1451	27253077	26626880	.	.	26.5
Ukraine	2015	7.26197	53.1265	25.3896	41.4321	24287707	20866322	.	.	24803
United States	2015	46.2367	64.653	38.3501	54.3491	162149165	158747453	.	.	311979
Uzbekistan	2015	4.61592	15.2607	6.97853	8.46355	15704387	15594513	.	.	2500
Viet.m	2015	27.8348	65.4773	18.7381	20.4868	46347918	45365382	.	.	12946
South Africa	2015	10.3982	32.6472	11.8529	19.3008	27999778	27012199	.	.	39274.3
Zambia	2015	3.17266	8.47464	8.87496	14.9234	8112243	7988344	.	.	30
Zimbabwe	2015	5.6117	14.8013	9.41342	12.6791	8099354	7678097	.	.	1020
Taiwan	2000	22.7143	47.5172	33.0707	42.2155	10884622	11392050	3.7	40	14026.9
Taiwan	2005	25.4491	52.7688	37.0197	50.7513	11207943	11562440	3.7	34.6	18161.7
Taiwan	2010	26.2523	52.6104	38.5883	56.6879	11526898	11635225	3.4	31	18296.7
Taiwan	2015	27.5228	51.6419	41.1308	61.3523	11780027	11712047	.	.	17037.7
Units: Incidence: per 100 thousands smoking prevalence : % coal capacity: MW
