# Supplementary material for: A global perspective on coal-fired power plants and burden of lung cancer
Source: Environ Health. 2019 Jan 28;18:9. doi: 10.1186/s12940-019-0448-8 (PMC6350330; doi:10.1186/s12940-019-0448-8)
Supplement: Supplementary file 4 — Table S5. National cancer incidence of lung, colorectum, population, smoking prevalence by gender and coal capacity in 2000, 2005, 2010, and 2015. (XLSX 44 kb) [file 12940_2019_448_MOESM4_ESM.xlsx]

## Sheet: PAF
Supplementary Table 3. Estimated population attributable factors (2015, 2025) and standardized attributable cases (2015) among males and females of studied countries
		2015								2025																	Data quality [1]
		Females				Males					Females								Males
Country	Per capita coal capacity	Population	incidence	PAF	Attibutionable cases	Population	incidence	PAF	Attibutionable cases	Per capita coal capacity	Population	Population (lower level)	Population (higher level)	incidence	PAF	Attibutionable cases	Attibutionable cases (lower level)	Attibutionable cases (higher level)	Population	Population (lower level)	Population (higher level)	incidence	PAF	Attibutionable cases	Attibutionable cases (lower level)	Attibutionable cases (higher level)
Albania	0.00398474	1501.42	114	0.122324	2.09372	1510.06	467	0.0920286	6.48985	0.00417	1465.09	1434.28	1495.89	97	0.127002	1.80487	1.76691	1.84281	1481.91	1448.86	1514.97	439	0.096862	6.30144	6.1609	6.44202	3
Argentina	0.008941	19996.6	117	0.281204	65.7904	19148.9	424	0.201454	163.564	0.0108	24215.8	23688.1	24743.5	136	0.340356	112.091	109.648	114.534	23264	22716.3	23811.7	375	0.243981	212.849	207.838	217.86	4
Australia	1.34584	10216.2	257	39.2587	10307.6	10178.6	500	29.9991	15267.4	1.09	13482	13206.6	13757.4	289	32.4784	12654.6	12396.1	12913	13375	13084.6	13665.5	493	24.5724	16202.8	15851	16554.6	5
Austria	0.210943	4228.32	209	6.65338	587.972	3999.51	533	4.72541	1007.33	0.156	4505.8	4418.33	4593.28	257	4.90822	568.367	557.333	579.402	4372.81	4280.57	4465.05	489	3.52861	754.523	738.607	770.439	5
Bangladesh	NA	70379.6	65	NA	NA	73051.5	270	NA	NA	0.00177	88618.7	86308.3	90929.1	112	0.0540514	53.6476	52.2489	55.0463	89644.2	87231.4	92057.1	444	0.0411839	163.92	159.508	168.332	2
Belgium	0.102561	5337.87	209	3.21391	358.548	5140.74	809	2.31807	964.053	0.0465	5948.94	5835.32	6062.55	261	1.45654	226.153	221.834	230.472	5870.55	5751.31	5989.79	742	1.05382	459.041	449.717	468.364	4
Bosnia and Herzegovina	0.46276	1923.74	134	14.3624	370.235	1857.79	712	10.451	1382.41	0.495	1756.56	1720.52	1792.6	146	15.3544	393.775	385.696	401.854	1699.8	1661.89	1737.7	675	11.1628	1280.78	1252.22	1309.34	2
Botswana	0.0851361	939.82	95	2.65313	23.6879	916.03	343	1.93572	60.82	0.34	1320.11	1288.11	1352.11	82	10.5509	114.212	111.444	116.981	1294.21	1261.49	1326.93	276	7.73835	276.415	269.427	283.404	1
Brazil	0.007617	94692.6	120	0.237588	269.974	92224.8	268	0.173101	427.842	0.0164	112324	109696	114952	119	0.514381	687.551	671.464	703.638	108046	105294	110799	220	0.372352	885.089	862.542	907.637	4
Bulgaria	0.512601	3931.99	98	16.0033	616.663	3726.98	577	11.4718	2466.98	0.643	3439.55	3378.72	3500.39	104	19.9612	714.04	701.412	726.67	3254.67	3190.31	3319.03	527	14.3477	2460.93	2412.26	2509.59	4
Cambodia	NA	6829.73	105	NA	NA	6440.47	354	NA	NA	0.0258	9106.99	8856.27	9304.5	97	0.813068	71.8246	69.8473	73.3824	8701.69	8439.03	8908.8	357	0.579294	179.958	174.526	184.241	1
Canada	0.50649	16293.7	424	15.5791	10762.8	16018.3	624	11.5239	11518.6	0.253	19706.6	19312.4	20100.8	416	7.83435	6422.56	6294.09	6551.04	19466.3	19050.4	19882.2	534	5.77949	6007.79	5879.42	6136.15	5
Chile	0.131584	8159.81	106	4.09026	353.783	7987.25	227	2.99794	543.558	0.267	9624.24	9412.16	9836.33	118	8.25955	938.004	917.334	958.675	9474.99	9254.48	9695.5	211	6.0758	1214.69	1186.42	1242.96	4
China	0.270545	633381	261	8.09336	133793	670339	651	6.38751	278745	0.649	697641	683644	711638	259	19.2355	347565	340592	354539	741195	725214	757175	697	15.2193	786247	769295	803199	3
Colombia	0.0258562	21909.7	104	0.805733	183.595	21376	210	0.588142	264.014	0.0279	26410.7	25790.3	27031.2	95	0.872411	218.89	213.747	224.032	25443.7	24795.8	26091.7	165	0.63298	265.739	258.971	272.506	4
Croatia	0.0754165	2302.81	188	2.40482	104.112	2139.2	880	1.67372	315.075	0.0797	2068.51	2029.58	2107.44	226	2.53986	118.734	116.5	120.969	1934.38	1893.18	1975.58	758	1.76956	259.464	253.937	264.99	4
Czech Republic	0.98307	5237.56	198	29.9058	3101.34	4973.66	751	21.8105	8146.7	0.897	5388.81	5287.18	5490.45	209	27.2804	3072.48	3014.54	3130.43	5224.12	5116.66	5331.58	579	20.0937	6077.89	5952.86	6202.91	4
Denmark	0.676824	2735.23	475	20.6939	2688.62	2684.2	647	15.3385	2663.8	0.447	2973.03	2916.2	3029.86	456	13.753	1864.49	1828.85	1900.13	2940.06	2880.06	3000.05	542	10.2174	1628.16	1594.94	1661.38	4
Dominican Republic	0.0330174	4617.73	84	1.01622	39.418	4619.84	152	0.760522	53.405	0.029	5855.03	5713.65	5996.41	91	0.894872	47.6795	46.5282	48.8308	5776.97	5629.5	5924.44	146	0.664852	56.0761	54.6446	57.5076	3
Finland	0.528275	2678.37	149	16.406	654.725	2567.72	485	11.8811	1479.61	0.499	2862.73	2809.47	2915.99	167	15.4516	738.703	724.959	752.446	2806.39	2750.65	2862.13	387	11.286	1225.74	1201.39	1250.08	5
France	0.103371	32184.9	144	3.23934	1501.31	30994.4	624	2.3363	4518.53	0.0592	33915.7	33308.5	34522.9	173	1.85294	1087.2	1067.73	1106.66	32926.3	32287.7	33564.9	583	1.33987	2572.01	2522.13	2621.89	4
Germany	0.610653	42171.2	212	18.9235	16918.1	40298.3	608	13.6971	33559.6	0.645	41706.3	40927.1	42485.6	259	19.8667	21459.9	21058.9	21860.8	40748.7	39924.8	41572.6	572	14.5473	33907.2	33221.6	34592.8	4
Greece	0.472955	5546.9	133	14.5782	1075.49	5440.41	724	10.7551	4236.27	0.474	5555.37	5455.07	5655.67	152	14.671	1238.85	1216.48	1261.21	5389.25	5282.51	5495.98	657	10.7194	3795.46	3720.29	3870.63	4
Guatemala	0.0106139	6673.51	60	0.333003	13.3338	6422.52	103	0.239756	15.8603	0.0204	9925.09	9684.1	10166.1	48	0.638975	30.4411	29.7019	31.1802	9647.41	9395.54	9899.3	87	0.46287	38.8498	37.8356	39.8642	4
Honduras	NA	3703.2	64	NA	NA	3670.23	117	NA	NA	0.00246	5240.82	5107.39	5374.26	63	0.0758072	2.50294	2.43921	2.56667	5214.03	5075.14	5352.92	112	0.056373	3.29202	3.20433	3.37971	2
Hungary	0.117408	5300.47	332	3.79006	666.959	4786.59	1009	2.56898	1240.73	0.12	4934.22	4839.85	5028.6	347	3.87826	664.026	651.326	676.727	4505.24	4405.28	4605.2	801	2.63692	951.584	930.47	972.697	5
Iceland	0	147.95	433	0	0	148.787	424	0	0	0	176.5	172.84	180.15	456	0	0	0	0	178.69	174.84	182.54	413	0	0	0	0	5
India	0.064274	551057	36	1.90725	3783.6	593062	102	1.53358	9276.97	0.149	700884	684279	717488	38	4.41332	11754.3	11475.8	12032.7	750945	732585	769306	106	3.54371	28208	27518.3	28897.7	2
Indonesia	0.0381718	112892	38	1.17035	502.068	113821	141	0.882615	1416.49	0.102	141813	138510	145115	35	3.10814	1542.71	1506.78	1578.63	142938	139488	146389	122	2.35914	4113.99	4014.67	4213.31	2
Ireland	0.219956	2082.08	310	6.76776	436.821	2077.83	524	5.05619	550.509	0.196	2549.04	2499.98	2598.1	291	6.06144	449.62	440.966	458.273	2514.84	2463.15	2566.53	461	4.46786	517.977	507.331	528.624	5
Israel	0.707061	3511.39	145	21.6549	1102.56	3418.71	400	15.9592	2182.4	0.585	4680.38	4589.05	4771.7	140	17.9279	1174.73	1151.81	1197.65	4668.57	4572.49	4764.66	347	13.2907	2153.08	2108.77	2197.39	4
Italy	0.172166	29765.6	163	5.43033	2634.69	28203.8	657	3.86014	7152.81	0.186	29916.2	29425.2	30407.2	203	5.87522	3568.01	3509.45	3626.57	28706.8	28185.2	29228.5	593	4.18051	7116.56	6987.23	7245.89	5
Japan	0.311255	65158.3	175	9.72484	11088.9	62614.7	608	7.02326	26737.4	0.342	63729.1	62685.8	64772.4	181	10.6969	12338.8	12136.8	12540.8	60580.7	59479.4	61682.1	562	7.68877	26177.5	25701.6	26653.4	4
Kazakhstan	0.763021	7849.89	95	23.7101	1768.15	7297.14	654	16.8655	8048.75	0.695	10122.3	9906.61	10337.9	76	21.587	1660.67	1625.29	1696.06	9487.99	9260.14	9715.84	447	15.44	6548.29	6391.03	6705.54	4
Kenya	NA	18138.7	35	NA	NA	17909.6	48	NA	NA	#VALUE!	30210.4	29523.7	30897	36	NA	NA	NA	NA	29852.8	29151.7	30553.9	49	NA	NA	NA	NA	1
Korea, Republic of	0.415218	24012.6	192	12.6772	5844.71	24171.9	694	9.56161	16039.9	0.559	26131.5	25610	26652.9	224	17.0125	9958.16	9759.45	10156.9	26087.9	25530	26645.7	689	12.8046	23015.7	22523.6	23507.9	3
Lao PDR	NA	2900.07	118	NA	NA	2853.96	349	NA	NA	0.188	3815.53	3719.32	3911.72	116	5.79455	256.468	250.001	262.933	3814.24	3714.04	3914.45	340	4.31103	559.072	544.386	573.761	1
Macedonia, FYR	0.399947	1030.51	108	12.2549	136.391	1029.76	656	9.1815	620.234	0.396	1045.32	1022.45	1068.19	115	12.1415	145.955	142.762	149.148	1043.01	1018.96	1067.07	619	9.09974	587.501	573.954	601.053	3
Madagascar	NA	9206.23	29	NA	NA	9130.49	59	NA	NA	0.00495	15776.9	15423	16130.8	30	0.152887	7.23625	7.07392	7.39858	15723.2	15360.6	16085.9	60	0.113702	10.7266	10.4792	10.974	1
Malaysia	0.152381	12510.5	151	4.57652	864.545	13148.9	354	3.59191	1671.93	0.293	17019	16581.7	17456.3	143	8.7274	2124.01	2069.43	2178.58	17930.7	17467.8	18393.6	339	6.95312	4226.47	4117.35	4335.58	2
Mauritius	0.0854872	619.54	68	2.6538	11.1801	608.714	227	1.95144	26.9646	0.154	652.59	637.84	667.33	62	4.79376	19.3958	18.9574	19.8339	630.69	615.36	646.02	200	3.52287	44.4368	43.3567	45.517	1
Mexico	0.0433291	54526.6	65	1.34091	475.249	53945.7	170	0.992511	910.208	0.0434	70856	69153.9	72558.1	59	1.34199	561.018	547.541	574.495	70275.5	68496.8	72054.2	130	0.995464	909.437	886.42	932.456	4
Moldova	0.447821	1873.35	70	14.1955	186.152	1721.84	428	9.88628	728.565	0.453	2063.04	2015.88	2110.19	67	14.3211	197.952	193.427	202.476	1880.29	1830.56	1930.02	375	10.0284	707.111	688.409	725.812	5
Mongolia	0.359398	1269.52	128	11.0684	179.86	1256.93	557	8.22006	575.494	0.345	1726.64	1686.68	1766.6	117	10.663	215.411	210.425	220.396	1675.62	1634.57	1716.67	526	7.84948	691.834	674.885	708.783	2
Montenegro	0.366294	312.42	198	11.4007	70.5241	301.837	803	8.28248	200.747	0.362	317.96	311.44	324.49	199	11.2214	71.0023	69.5463	72.4605	310.15	303.28	317.02	706	8.20574	179.678	175.698	183.658	2
Morocco	0.0617606	15445.8	32	1.92378	95.0856	15075.3	262	1.40518	555.01	0.0743	19699.4	19257.2	20141.6	37	2.3095	168.334	164.555	172.113	19401.3	18934.2	19868.3	255	1.6928	837.486	817.326	857.647	1
Myanmar	NA	24800.8	56	NA	NA	23681.9	504	NA	NA	0.000153	29174.9	28491.9	29857.9	59	0.00480905	0.827791	0.808412	0.847169	27826.6	27135.1	28518	515	0.003434	4.92115	4.79887	5.04344	1
Namibia	0.0590494	1044.65	32	1.86783	6.24395	987.547	86	1.32208	11.2283	0.0495	1519.89	1483.49	1556.28	30	1.56506	7.13615	6.96524	7.307	1450.33	1413.38	1487.27	68	1.10765	10.9239	10.6456	11.2022	1
Netherlands	0.264034	8227.24	352	8.17221	2366.66	8092.63	798	6.02594	3891.5	0.383	8725.38	8560.93	8889.84	410	11.793	4218.82	4139.3	4298.34	8688.97	8516.16	8861.79	688	8.74841	5229.81	5125.79	5333.83	4
New Zealand	0.125951	2108.86	293	3.95112	244.138	2025.04	457	2.84262	263.068	0.113	2557.56	2507.07	2608.05	309	3.54235	279.947	274.42	285.474	2474.75	2421.54	2527.96	419	2.56631	266.106	260.385	271.828	5
Niger	0.00276096	6833.66	37	0.0853045	2.15689	6784.79	83	0.0633547	3.56774	0.00189	14451.1	14206.3	14695.9	36	0.0580656	3.0208	2.96963	3.07197	14627.5	14372.6	14882.4	88	0.0436032	5.61269	5.5149	5.71048	1
Nigeria	0	68779.5	27	0	0	70160	78	0	0	0	115129	112975	117283	24	0	0	0	0	118563	116302	120824	71	0	0	0	0	1
North Korea	0.124037	12233.8	443	3.90324	2115.39	11670.3	961	2.79026	3129.33	0.141	13463.7	13170.3	13757.1	399	4.43609	2383.08	2331.14	2435.02	12887.2	12578.9	13195.5	833	3.18201	3415.89	3334.17	3497.61	1
Norway	0.00173037	2329.54	304	0.0536839	3.80179	2293.75	499	0.0395406	4.52574	0.00154	2810.85	2754.43	2867.27	330	0.0471399	4.3726	4.28484	4.46037	2896.63	2836.97	2956.29	457	0.0357525	4.73277	4.63529	4.83025	5
Pakistan	0.000779678	74577.8	42	0.0232621	7.28633	79331.9	288	0.0185099	42.2906	0.000634	110347	107890	112805	41	0.0189729	8.58377	8.39262	8.77492	116421	113772	119069	272	0.0149924	47.4754	46.3954	48.5555	1
Panama	NA	1654.46	69	NA	NA	1676	179	NA	NA	0.0302	2297.84	2246.48	2349.2	63	0.928117	13.4358	13.1355	13.7361	2298.22	2244.53	2351.92	157	0.698167	25.1913	24.6028	25.7799	4
Peru	0.00505969	13814.1	84	0.155869	18.0868	13796.3	126	0.116446	20.2421	0.00445	17597.3	17189.9	18004.7	84	0.137204	20.2812	19.8116	20.7507	17533.4	17108.3	17958.6	111	0.102435	19.936	19.4525	20.4194	3
Philippines	0.0465174	42912.7	116	1.42465	709.175	43361.6	402	1.07673	1876.89	0.0595	58669	57315.1	60023	112	1.81879	1195.12	1167.54	1222.7	58995.7	57568.1	60423.3	324	1.38073	2639.2	2575.34	2703.07	4
Poland	0.806471	19686.9	190	24.9088	9317.15	18478.6	824	17.8844	27231.4	0.844	19337.8	18944.1	19731.4	205	26.0582	10330.1	10119.8	10540.4	18035.4	17620	18450.8	651	18.6709	21921.6	21416.7	22426.5	4
Portugal	0.1788	5423.37	89	5.66865	273.614	5079.96	437	3.98612	884.897	0.181	5275.95	5182.16	5369.74	88	5.8514	271.671	266.841	276.5	4771.85	4672.52	4871.19	379	3.96272	716.671	701.753	731.591	4
Romania	0.331102	10928.1	105	10.3873	1191.89	10391.6	571	7.43302	4410.46	0.355	9758.68	9576.75	9940.61	121	11.1693	1318.87	1294.28	1343.46	9168.31	8976.25	9360.36	595	7.91708	4318.88	4228.41	4409.35	4
Russia	0.326492	76730.2	81	10.6379	6611.61	66788.4	719	7.02136	33717.2	0.347	76397.9	74903.9	77891.9	81	11.3202	7005.18	6868.19	7142.17	66209	64637.3	67780.7	549	7.45752	27107.1	26463.6	27750.6	5
Senegal	0.00177758	5733.5	34	0.0557738	1.08725	5517.77	102	0.0401516	2.25978	0.00334	9927.98	9727.7	10128.3	45	0.104664	4.67596	4.58163	4.77029	9648.8	9442.18	9855.41	125	0.0754712	9.10258	8.90766	9.29749	1
Serbia	0.591175	3803.2	196	18.329	1366.3	3637.57	759	13.2696	3663.63	0.62	4369.03	4281.97	4456.08	224	19.2014	1879.17	1841.72	1916.61	4172.27	4080.96	4263.58	677	13.9053	3927.74	3841.78	4013.7	3
Slovak Republic	0.295376	2768.01	130	9.31837	335.314	2604.8	731	6.59911	1256.54	0.285	2795.2	2737.6	2852.79	161	8.96396	403.403	395.09	411.714	2642.66	2582.25	2703.06	681	6.37513	1147.3	1121.07	1173.52	3
Slovenia	0.33672	1024	191	10.5489	206.319	976.479	738	7.56899	545.453	0.588	1041.74	1023.01	1060.47	176	18.0248	330.478	324.537	336.42	1034.34	1014.61	1054.08	530	13.371	733.001	719.019	746.99	4
South Africa	0.807803	24241.8	95	24.7069	5689.92	23364.9	310	18.114	13120.2	0.714	31529.6	30764.9	32294.3	104	21.935	7192.65	7018.21	7367.09	30260.5	29478.2	31042.8	326	16.049	15832.1	15422.8	16241.4	2
Spain	0.260783	22122.5	93	8.11114	1668.78	21530.6	687	5.92189	8759.39	0.231	23596.5	23180.2	24012.9	113	7.21657	1924.23	1890.28	1958.19	22710.3	22267.4	23153.2	586	5.21734	6943.35	6807.95	7078.75	4
Sri Lanka	NA	9822.46	32	NA	NA	9550.54	112	NA	NA	0.0429	11156.4	10919.6	11393.1	34	1.36907	51.9309	50.8288	53.033	10193.6	9947.01	10440.2	102	0.952783	99.0654	96.6689	101.462	3
Sweden	0.0331466	4551.97	231	1.02875	108.173	4477.6	298	0.757087	101.02	0.0152	5193.76	5091.94	5295.58	232	0.469225	56.5394	55.431	57.6478	5241.58	5133.67	5349.48	249	0.350744	45.7774	44.835	46.7198	5
Syrian Arab Republic	NA	8960.36	44	NA	NA	9334.25	124	NA	NA	0.0032	11671.8	11433.8	11909.9	50	0.0974518	5.68721	5.57121	5.8032	11739.1	11490.2	11987.9	141	0.074608	12.3492	12.0874	12.611	3
Taiwan	0.7976	11207.9	254	23.7876	6771.9	11562.4	528	18.3951	11230.1	0.725	12133.2	11873.1	12393.4	275	22.0136	7345.12	7187.64	7502.61	11912	11632.8	12191.3	516	16.5084	10147.1	9909.19	10385	3
Tajikistan	NA	3404.26	46	NA	NA	3449.91	108	NA	NA	0.0117	5172.07	5052.3	5291.83	42	0.358196	7.78098	7.6008	7.96115	5188.29	5061.81	5314.77	96	0.270837	13.4897	13.1609	13.8186	3
Tanzania	0.00041867	19969.9	32	0.0130624	0.834732	19440.7	70	0.00951217	1.29446	0.000492	36641.6	35885	37398.2	36	0.0153177	2.02055	1.97883	2.06227	36039.5	35269.3	36809.7	79	0.0111949	3.18733	3.11921	3.25545	1
Thailand	0.0555298	33248.2	170	1.73688	981.717	32177.3	386	1.25807	1562.58	0.0838	35876.1	35154.1	36598.1	158	2.63898	1495.89	1465.78	1525.99	33809.4	33044.5	34574.3	356	1.88594	2269.95	2218.59	2321.31	3
Turkey	0.135823	34483.8	90	4.24178	1316.45	33419.6	664	3.07938	6833.33	0.195	43722.2	42723.3	44721.1	89	6.09944	2373.46	2319.24	2427.69	42402.6	41357.3	43448	592	4.42728	11113.5	10839.5	11387.5	3
Ukraine	0.508522	25256	77	16.467	3202.37	21849.1	679	10.9064	16180.3	0.549	22810.2	22379.4	23241.1	73	17.7949	2963.11	2907.14	3019.08	19642.4	19185.9	20099	531	11.7414	12246.4	11961.8	12531	5
United Kingdom	0.432253	30830.7	359	13.4683	14907	29570.6	604	9.73486	17387.1	0.318	34864.5	34188.1	35540.9	371	9.89283	12796.1	12547.9	13044.4	34209.5	33499.1	34920	532	7.21948	13139.1	12866.2	13411.9	5
United States	1.09059	149694	478	32.6535	233647	145823	735	24.3566	261054	0.972	173084	169559	176609	462	29.2858	234184	229415	238953	170172	166480	173863	647	21.8401	240461	235245	245678	5
Uzbekistan	0.0955402	13165.3	50	2.95833	194.737	13001.7	178	2.1864	505.999	0.0799	17620.5	17187.3	18053.6	46	2.46698	199.959	195.043	204.874	17526.2	17061.9	17990.4	153	1.83291	491.496	478.477	504.515	4
Vietnam	0.018327	41814.3	279	0.572633	668.044	40577.8	652	0.415747	1099.93	0.141	51915.6	50697.9	53133.3	278	4.38746	6332.22	6183.7	6480.74	50847.9	49534.7	52161.1	655	3.2159	10710.7	10434.1	10987.3	1
Zambia	NA	6085.27	30	NA	NA	5966.89	76	NA	NA	0.00186	10880.1	10654	11106.2	32	0.0578049	2.01256	1.97074	2.05438	10713.7	10483.7	10943.7	85	0.04258	3.87761	3.79437	3.96085	1
Zimbabwe	0.0788252	6625.45	79	2.4831	129.968	6314.59	159	1.77225	177.937	0.0646	9999.7	9761.32	10238.1	56	2.0421	114.354	111.628	117.08	9571.45	9331.4	9811.51	148	1.44954	205.338	200.188	210.488	2
Total					507704				864709							754006	738782	769230						1.36903e+06	1.33925e+06	1.3988e+06
Note: Per capita coal capacity (unit: KW/person) Incidence (unit: per 100,000) PAF: population attributable factor (unit: 100%) NA: Not available Population (in thousands) The quality of data analysis is based on mortality data, not incident data.
[1] Collaborators GBDCoD. 2017. Global, regional, and national age-sex specific mortality for 264 causes of death, 1980-2016: A systematic analysis for the global burden of disease study 2016. Lancet 390:1151-1210.
